# Supplementary material for: Evaluating the Risk of Coagulopathy in Cephalosporins with Different Side Chains: A Propensity Score–Weighted Study
Source: Medicina (Kaunas). 2026 Mar 11;62(3):519. doi: 10.3390/medicina62030519 (PMC13028230; doi:10.3390/medicina62030519)
Supplement: Supplementary file 1 [file medicina-62-00519-s001.zip]

Archive with 1 entries (1 files):
- medicina-4030515-supplementary.pdf
